# Supplementary material for: The Needs, Use and Expectations of People Bereaved by Suicide Regarding Online Resources: An Online Survey
Source: Int J Environ Res Public Health. 2022 Sep 26;19(19):12156. doi: 10.3390/ijerph191912156 (PMC9566504; doi:10.3390/ijerph191912156)
Supplement: Supplementary file 1 [file ijerph-19-12156-s001.zip]

Archive with 1 entries (1 files):
- ijerph-1869493-supplementary.pdf
